# Supplementary material for: Low-Temperature Hydrothermal Growth of ZnO Nanowires on AZO Substrates for FACsPb(IBr)3 Perovskite Solar Cells
Source: Nanomaterials (Basel). 2022 Jun 17;12(12):2093. doi: 10.3390/nano12122093 (PMC9229726; doi:10.3390/nano12122093)
Supplement: Supplementary file 1 [file nanomaterials-12-02093-s001.zip]

Archive with 1 entries (1 files):
- nanomaterials-1758104-supplementary.pdf
